# Supplementary material for: Kdm3b haploinsufficiency impairs the consolidation of cerebellum-dependent motor memory in mice
Source: Mol Brain. 2021 Jul 3;14:106. doi: 10.1186/s13041-021-00815-5 (PMC8254933; doi:10.1186/s13041-021-00815-5)
Supplement: Supplementary file 2 — Additional file 2: Supplementary Table 1. List of differentially expressed (DEX) genes (509 genes). [file 13041_2021_815_MOESM2_ESM.xlsx]

## Sheet: DEX gene list
Supplementary table S1. List of differentially expressed (DEX) genes (509 genes).
gene_id	baseMean	lfc	pvalue	padj	gene_name	change	wt1	wt2	het1	het2
100040563	1874.93	0.525302	0.000187344	0.0111419	Dynlt1c	Up	1506.64	1458.51	2147.71	2386.86
100503659	916.623	0.704155	3.90157e-05	0.00361657	Cbarp	Up	595.245	740.199	1193.96	1137.09
107686	1522.79	0.441316	0.00140025	0.0401724	Snrpd2	Up	1301.67	1171.98	1898.33	1719.18
107993	770.285	0.869011	1.1157e-05	0.00128893	Bfsp2	Up	482.913	556.144	849.922	1192.16
108897	943.111	0.602701	0.00027268	0.0144009	Aif1l	Up	663.571	764.076	1058.58	1286.21
109042	2147.02	0.496489	0.000289048	0.0148412	Prkcdbp	Up	1810.06	1626.65	2607.78	2543.61
110391	29184.9	0.818582	2.68366e-09	1.12013e-06	Qdpr	Up	21824.9	19524.7	36078.4	39311.6
114584	4441.7	0.457946	0.000369831	0.017789	Clic1	Up	3821.61	3420.44	5174.85	5349.89
114641	1740.13	0.456816	0.00137547	0.0395495	Rpl31	Up	1561.07	1241.62	2114.12	2043.7
11677	326.599	3.86044	0.00161293	0.0445407	Akr1b3	Up	18.529	0.994891	140.466	1146.41
11829	15065.9	1.11719	3.62489e-12	2.60569e-09	Aqp4	Up	7967.49	10617.5	21174.8	20504
12050	1331.34	0.613514	4.25482e-05	0.00385788	Bcl2l2	Up	1022.57	1008.82	1701.88	1592.09
12069	20825	0.3807	0.00171928	0.0460047	Bex2	Up	17340.9	17597.6	26212.2	22149.4
12140	637.439	1.57405	2.52601e-13	2.17894e-10	Fabp7	Up	320.784	300.457	824.475	1104.04
12349	26793	0.808229	3.41484e-08	1.07767e-05	Car2	Up	19983.6	18204.5	31261.8	37722.1
12351	24461.3	0.790641	2.00988e-08	7.02859e-06	Car4	Up	16379.7	18635.3	33316.9	29513.4
12404	25737	0.398016	0.00114462	0.0358996	Cbln1	Up	23203	19734.7	29640.4	30370
12443	1006.29	1.26316	2.32218e-11	1.25195e-08	Ccnd1	Up	504.916	643.695	1521.72	1354.84
12444	424.859	0.650828	0.000458597	0.0206752	Ccnd2	Up	299.939	322.345	522.167	554.986
12505	567.417	0.755514	7.55795e-05	0.00585583	Cd44	Up	360.158	440.737	674.848	793.926
12512	8007.68	0.814279	1.14265e-08	4.34845e-06	Cd63	Up	6120.37	5224.17	10199.1	10487.1
12527	4937.81	0.627332	3.08752e-06	0.000469993	Cd9	Up	3791.5	3769.64	5859.88	6330.23
12856	1569.51	0.446708	0.00116632	0.036103	Cox17	Up	1346.83	1200.83	1919.7	1810.69
12859	7905.44	0.453669	0.00121293	0.0370145	Cox5b	Up	7226.33	5606.21	10048.4	8740.81
12868	14741.1	0.403621	0.00162831	0.0447319	Cox8a	Up	13255.2	11284.1	18288.1	16136.9
12890	11258.8	0.587428	1.6978e-05	0.00175742	Cplx2	Up	9081.55	8388.92	12658.2	14906.7
12955	14779.3	0.630422	1.21432e-06	0.000201436	Cryab	Up	11747.4	10907	18444.8	18018
13121	2967.57	0.417117	0.00177869	0.046697	Cyp51	Up	2363.61	2511.11	3146.24	3849.31
13166	193.11	5.21173	0.0006666	0.026124	Dbh	Up	3.4742	2.98467	15.2681	750.713
13170	7711.41	0.515775	0.000200115	0.0117134	Dbp	Up	5624.72	6649.85	9985.31	8585.76
13349	3325.28	0.441264	0.000542076	0.0226988	Ackr1	Up	2643.86	2809.57	4004.3	3843.38
13445	9007.51	0.405602	0.000859823	0.0301497	Cdk2ap1	Up	7818.1	7186.1	10891.2	10134.6
13618	3413.03	0.499176	0.000318057	0.0158282	Ednrb	Up	2471.31	2979.7	3949.34	4251.78
13731	1930.31	0.446252	0.00158314	0.0440523	Emp2	Up	1489.27	1633.61	2053.04	2545.31
13806	90397.9	0.403164	0.000501411	0.021554	Eno1	Up	75461.8	75916.2	105874	104340
140703	789.376	0.876041	5.18885e-07	9.75119e-05	Emid1	Up	530.394	545.2	1011.76	1070.15
14077	5502.42	0.532167	0.000102489	0.00745005	Fabp3	Up	4385.59	4299.92	7313.4	6010.79
14109	3427.07	0.418606	0.00123733	0.0374062	Fau	Up	2825.68	2821.51	4352.41	3708.66
14227	4682.71	0.471682	0.000433826	0.0202554	Fkbp2	Up	4042.81	3536.84	5925.02	5226.19
14432	36880.3	0.459725	0.000222406	0.0127332	Gap43	Up	31395.1	28889.6	45858.1	41378.2
14635	1144.82	0.896321	4.59332e-07	9.005e-05	Galk1	Up	676.31	867.545	1443.34	1592.09
14745	3873.48	0.40292	0.00157157	0.0439267	Lpar1	Up	3116.35	3307.02	4197.7	4872.86
14797	29099.6	0.965366	3.6036e-13	2.91419e-10	Aes	Up	19403.4	19345.7	38037.8	39611.6
15081	99737.6	0.402315	0.00124588	0.0375769	H3f3b	Up	84570	81295.5	127924	105161
15122	1072.97	0.617119	0.00044652	0.0202554	Hba-a1	Up	648.516	953.106	1289.64	1400.6
15382	1291.64	0.742655	3.89174e-06	0.000565789	Hnrnpa1	Up	1008.67	859.586	1626.56	1671.74
15446	877.882	0.882857	2.74728e-07	6.4631e-05	Hpgd	Up	613.774	581.016	1123.73	1193.01
16431	6746.37	0.730163	7.26523e-08	2.13647e-05	Itm2a	Up	4817.55	5100.81	8772	8295.13
16513	1773.39	0.716271	4.70225e-05	0.00417526	Kcnj10	Up	1504.33	1062.54	2060.17	2466.51
16592	2135.72	1.0468	2.50439e-08	8.52744e-06	Fabp5	Up	1603.92	1089.41	2728.91	3120.63
16840	591.795	0.69382	0.000124102	0.00845135	Lect1	Up	433.116	426.808	687.062	820.193
17022	114.977	1.31075	8.3489e-05	0.00630802	Lum	Up	68.3258	49.7446	189.324	152.515
17035	5423.87	0.560111	5.28424e-05	0.004528	Lxn	Up	4561.62	3928.82	6976.48	6228.55
170658	4512.7	0.447593	0.000953798	0.0326487	BC002163	Up	4046.28	3295.08	5640.02	5069.43
17256	4535.07	0.455081	0.000636765	0.0253511	Mea1	Up	4021.96	3343.83	5598.29	5176.19
17319	7239.81	0.522478	0.000155225	0.00984536	Mif	Up	6010.36	5428.13	9694.2	7826.57
18205	991.038	0.736638	3.06796e-05	0.0030073	Ntf3	Up	629.987	791.933	1382.27	1159.96
18209	552.433	1.23539	1.18552e-09	5.47836e-07	Ntn3	Up	294.149	341.248	819.385	754.95
18575	4048.75	0.709769	4.3557e-06	0.000614022	Pde1c	Up	2609.12	3339.85	5367.23	4878.79
18643	12729.4	0.408141	0.00157184	0.0439267	Pfn1	Up	10610.2	10478.2	16574	13255.3
18830	8538.88	0.397356	0.00171796	0.0460047	Pltp	Up	6934.49	7174.16	8856.49	11190.4
19018	1343.23	0.719109	1.56849e-05	0.0016635	Scand1	Up	936.875	1015.78	1909.52	1510.75
19106	114.312	1.4853	7.50747e-05	0.00585176	Eif2ak2	Up	74.1162	31.8365	159.806	191.491
19144	3863.21	0.798522	5.41885e-07	0.000100164	Klk6	Up	2939.17	2531	4412.47	5570.19
19231	17688.2	0.586372	1.28809e-05	0.0014245	Ptma	Up	14902	12568.5	21334.6	21947.8
19242	6247.96	0.561174	0.000122224	0.00845135	Ptn	Up	5510.07	4252.16	7777.55	7452.06
19291	15057.4	0.359135	0.00193241	0.0492426	Purb	Up	12239.6	13303.7	17658	17028.3
19672	449.279	0.617475	0.000980702	0.0332181	Rcn1	Up	316.152	346.222	496.721	638.022
19682	1104.2	0.658501	0.000114371	0.00813105	Rdh5	Up	699.471	934.203	1454.54	1328.58
19782	185.495	1.40863	3.24259e-06	0.000482252	Rmrp	Up	70.642	116.402	267.7	287.237
19933	2980.71	0.392119	0.00163358	0.0447814	Rpl21	Up	2574.38	2397.69	3420.04	3530.73
19942	2503.02	0.417106	0.00164056	0.0448779	Rpl27	Up	2239.7	1860.45	3070.91	2841.02
19943	2073.55	0.449962	0.000711632	0.0271235	Rpl28	Up	1710.46	1666.44	2555.87	2361.44
19981	1380.01	0.581192	0.000108033	0.00780919	Rpl37a	Up	1081.63	1047.62	1586.86	1803.92
20018	3282.7	0.441284	0.000647071	0.0256038	Polr1d	Up	2774.72	2605.62	4046.03	3704.42
20085	2551.11	0.446335	0.000745045	0.0277814	Rps19	Up	2142.42	2019.63	3186.95	2855.42
20090	945.193	0.470811	0.00132396	0.0390222	Rps29	Up	787.484	723.286	1158.34	1111.67
20194	630.99	0.707587	0.000465765	0.020731	S100a10	Up	552.397	343.237	757.295	871.031
20422	2331.98	0.475145	0.000469249	0.020731	Shfm1	Up	1997.66	1758.97	2878.54	2692.74
20630	3250.78	0.480298	0.000968749	0.0329914	Snrpc	Up	2260.54	2930.95	4203.8	3607.83
20641	2302.48	0.443058	0.00065536	0.0257742	Snrpd1	Up	1914.28	1852.49	2715.68	2727.48
207165	3829.64	0.412324	0.00109654	0.0352063	Bptf	Up	3253	3088.14	4734.11	4243.31
209837	375.384	0.848837	8.14293e-05	0.00619773	Slc38a5	Up	287.2	216.886	471.274	526.177
21648	2395.93	0.559819	0.000134104	0.0089442	Dynlt1b	Up	1856.38	1874.37	2617.96	3235.02
216829	384.273	0.578068	0.00180515	0.0470904	Mmgt2	Up	319.626	252.702	488.578	476.186
216856	1145.07	0.453391	0.00125208	0.0375887	Nlgn2	Up	940.349	910.325	1352.75	1376.87
216965	4170.1	0.424936	0.0012656	0.0377317	Taok1	Up	3468.4	3382.63	5398.78	4430.57
22070	9841.35	0.462506	0.00053096	0.0223055	Tpt1	Up	8801.29	7159.24	12245	11159.9
22117	449.998	1.03155	3.61733e-05	0.00346701	Tst	Up	257.09	293.493	442.774	806.636
22166	3142.4	0.560432	0.000118244	0.00836043	Txn1	Up	2677.45	2219.6	4086.75	3585.8
22239	2319.15	0.757421	5.85574e-06	0.000771798	Ugt8a	Up	1612.03	1711.21	2519.23	3434.13
22272	3238.64	0.582298	9.97465e-05	0.00729164	Uqcrq	Up	2700.61	2295.21	4383.97	3574.79
223696	5276.31	0.373546	0.00192949	0.0492426	Tomm22	Up	4661.21	4220.33	6070.58	6153.14
22381	9352.63	0.431843	0.000479444	0.0211004	Wbp5	Up	7977.91	7498.49	11315.7	10618.4
226115	2588.73	0.705049	9.72013e-06	0.00116453	Opalin	Up	1881.86	1919.14	2831.71	3722.22
22631	43070.2	1.3119	3.27468e-18	4.70791e-15	Ywhaz	Up	25018.8	23634.6	55459.7	68167.5
22771	1511.61	0.572118	0.000251096	0.013651	Zic1	Up	1310.93	1017.77	1813.84	1903.9
236904	106.913	0.944851	0.00122828	0.0373069	Klhl15	Up	62.5355	64.6679	149.627	150.821
238328	1157.87	0.796499	7.91788e-07	0.000138445	Vash1	Up	793.275	845.657	1450.46	1542.1
239318	8339.16	0.503912	0.00023038	0.013017	Plcxd3	Up	6690.14	6625.97	11139.6	8900.95
23984	1860.15	0.44561	0.00195382	0.0495696	Pde10a	Up	1347.99	1648.53	2007.24	2436.85
24030	3911.25	0.476879	0.00102509	0.034061	Mrps12	Up	3327.12	2933.93	5344.84	4039.11
24068	3776.46	0.421748	0.00155322	0.0435947	Sra1	Up	3359.55	2836.43	4780.94	4128.92
24075	1669.71	0.556727	0.000329809	0.0162878	Taf10	Up	1452.21	1134.18	2163.99	1928.47
26897	808.188	0.599805	0.000491364	0.0214066	Acot1	Up	697.155	520.328	973.084	1042.19
269261	1731.62	0.470244	0.000640584	0.0254249	Rpl12	Up	1373.47	1419.71	2170.1	1963.21
269854	2826.34	0.484811	0.000498466	0.0214989	Nat14	Up	2177.16	2354.91	3700.98	3072.33
270106	12267.4	0.374902	0.00132878	0.0390751	Rpl13	Up	10389	10305.1	14710.3	13665.4
27207	4406.13	0.484213	0.000521682	0.0221786	Rps11	Up	3910.79	3154.8	5591.16	4967.76
27279	1853.1	0.782437	4.99515e-06	0.000687577	Tnfrsf12a	Up	1101.32	1522.18	2441.87	2347.04
27370	978.121	0.488455	0.00096891	0.0329914	Rps26	Up	766.639	786.959	1238.75	1120.14
29862	289.195	1.07283	4.25225e-06	0.000611332	Ninj2	Up	184.132	168.137	386.791	417.722
29866	535.085	0.552676	0.00102665	0.034061	Cabp2	Up	403.007	415.864	635.151	686.318
30055	5380.63	0.461332	0.00103964	0.0341182	Timm13	Up	4631.1	4040.25	7256.4	5594.76
30930	5316.59	1.26065	9.5072e-17	1.23014e-13	Vps26a	Up	3244.9	2911.05	8047.28	7063.15
30963	900.422	0.555987	0.000621058	0.0251214	Hacd1	Up	775.904	609.868	1133.91	1082.01
320429	2434.9	0.566037	0.000287996	0.0148412	Trank1	Up	1578.44	2177.82	2966.07	3017.26
353502	3003.02	0.441404	0.00103608	0.0341182	Hcfc1r1	Up	2676.29	2221.59	3652.12	3462.09
373864	880.475	0.682055	9.50122e-05	0.00698502	Col27a1	Up	642.726	647.674	969.012	1262.49
406217	1717.76	0.462868	0.000623285	0.0251214	Bex4	Up	1364.2	1417.72	2063.22	2025.91
407785	3076.99	0.562017	0.000279039	0.0145584	Ndufs6	Up	2724.93	2034.55	4054.18	3494.29
433182	2369.85	0.433611	0.000794799	0.0288581	Eno1b	Up	1966.39	1924.12	2852.07	2736.8
50773	1992.04	0.456945	0.000851023	0.0301204	Nt5c	Up	1738.26	1488.36	2356.37	2385.17
50783	4413.84	0.452951	0.001217	0.0370511	Lsm4	Up	3750.97	3386.61	5947.42	4570.37
50933	2752.72	0.477199	0.00167321	0.0453381	Uchl3	Up	2524.58	1843.53	3665.35	2977.43
51793	5414.05	0.408562	0.000852488	0.0301204	Ddah2	Up	4621.84	4402.39	6246.67	6385.3
52397	4565.13	0.456318	0.00177924	0.046697	Zfp644	Up	3812.35	3511.97	6416.65	4519.53
53896	2969.32	0.785555	4.41333e-06	0.000614022	Slc7a10	Up	2408.78	1793.79	3432.26	4242.46
54217	1448.54	0.49937	0.000469213	0.020731	Rpl36	Up	1212.49	1093.39	1794.51	1693.77
54405	2031.47	0.612027	7.91678e-05	0.00606126	Ndufa1	Up	1683.83	1406.78	2744.18	2291.12
55987	135.603	1.42531	5.35669e-05	0.00455988	Cpxm2	Up	84.5387	46.7599	157.77	253.345
56009	555.058	0.511209	0.00191312	0.0491147	Alyref2	Up	456.278	403.926	718.616	641.411
56455	9237.42	0.584166	2.07884e-05	0.00208513	Dynll1	Up	7338.66	7015.97	12286.7	10308.3
58250	640.935	0.64498	0.000192575	0.0113777	Chst11	Up	452.803	498.44	849.922	762.576
59022	11135.8	0.442463	0.000462791	0.020731	Edf1	Up	9328.21	8936.11	14125	12153.8
65112	1060.92	0.469602	0.00108204	0.0350889	Pmepa1	Up	876.655	824.765	1256.05	1286.21
66039	267.831	4.05915	3.60919e-35	1.55664e-31	Tmem254a	Up	25.4774	32.8314	447.863	565.153
66059	1609.89	0.460275	0.000996626	0.0334076	Krtcap2	Up	1357.25	1240.63	2042.87	1798.83
66066	1728.99	0.898531	2.39596e-07	5.84931e-05	Gng11	Up	1323.67	1011.8	2128.37	2452.1
66184	2508.27	0.953062	2.9467e-08	9.53183e-06	Rps4l	Up	1844.8	1469.45	2996.61	3722.22
66222	3793	0.70707	1.63578e-05	0.00172076	Serpinb1a	Up	2735.35	2813.55	3991.07	5632.05
66234	4801.15	0.632346	5.30203e-06	0.000714614	Msmo1	Up	3886.47	3442.32	5738.75	6137.04
66240	1572.23	0.760953	7.20045e-06	0.000913398	Kcne1l	Up	1287.77	960.07	1988.92	2052.18
66268	2726.93	0.543398	0.000201714	0.0117134	Pigyl	Up	2309.18	1961.93	3598.17	3038.44
66271	1911	0.424164	0.00162161	0.0446425	Tmem126a	Up	1612.03	1515.22	2425.58	2091.15
66286	6370.55	0.651332	1.49704e-05	0.00160085	Sec11c	Up	5434.8	4152.68	7762.28	8132.45
66292	1325.4	0.448994	0.00175028	0.0463126	Mrps21	Up	1151.12	983.947	1689.66	1476.86
66477	2790.59	0.499142	0.00114938	0.0358996	Usmg5	Up	2599.86	1798.76	3456.69	3307.04
66483	1850.83	0.653659	4.36431e-05	0.00392151	Rpl36al	Up	1535.59	1233.66	2493.78	2140.3
66594	3836.85	0.488421	0.000716179	0.0271235	Uqcr11	Up	3346.81	2771.77	5121.92	4106.89
66643	1136.51	0.646158	4.98602e-05	0.00432981	Lix1	Up	920.662	783.974	1448.43	1392.97
66836	4230.82	0.459549	0.000782648	0.0285259	Tmem223	Up	3386.18	3459.24	5622.71	4455.14
67040	4974.49	0.385629	0.00143969	0.0410313	Ddx17	Up	4296.42	4041.25	5944.36	5615.95
67067	1160.81	0.626376	0.000119903	0.0084069	Romo1	Up	954.246	793.923	1556.32	1338.74
67184	6771.66	0.494404	0.000244332	0.0133393	Ndufa13	Up	5657.15	5222.18	8808.65	7398.68
67186	2628.89	0.455036	0.000811078	0.0291515	Rplp2	Up	2209.59	2054.45	3383.4	2868.13
67270	5022.93	0.483573	0.000680177	0.026327	Mrpl42	Up	4133.13	3902.96	6862.48	5193.14
67332	4256.84	0.583308	3.64985e-05	0.00347245	Snrpd3	Up	3329.44	3270.21	5698.04	4729.66
67530	4686.39	0.44864	0.00116609	0.036103	Uqcrb	Up	4297.58	3302.04	5741.81	5404.12
67673	4402.14	0.493183	0.000313554	0.0157059	Tceb2	Up	3711.6	3343.83	5728.57	4824.56
67693	3119.48	0.464327	0.000716921	0.0271235	Hypk	Up	2742.3	2302.18	3918.8	3514.63
67705	1414.18	0.45773	0.00181795	0.047329	1810058I24Rik	Up	1243.76	1022.75	1836.24	1553.96
67892	824.158	0.528226	0.00113848	0.0358996	Coa6	Up	702.945	574.052	1090.14	929.495
67945	2452.85	0.647057	7.59749e-06	0.00094523	Rpl41	Up	1954.81	1754.99	2943.68	3157.91
67972	16419.2	0.472941	0.000263699	0.0142167	Atp2b1	Up	12841.8	13781.2	21134	17919.7
68178	1587.74	0.526617	0.000183033	0.0110666	Cgnl1	Up	1264.61	1245.6	1941.08	1899.66
68193	2186.63	0.415755	0.00135506	0.0394071	Rpl24	Up	1887.65	1718.18	2589.46	2551.24
68209	1255.79	0.517957	0.000632135	0.0252444	Rnaseh2c	Up	1005.2	967.034	1682.54	1368.4
68404	6429.37	0.422069	0.000590502	0.0244101	Nrn1	Up	5525.13	5128.66	7601.45	7462.23
68458	981.729	0.65027	6.49678e-05	0.00538858	Ppp1r14a	Up	727.265	739.204	1131.87	1328.58
68544	4881.81	0.403886	0.00109435	0.0352063	2310036O22Rik	Up	4054.39	4064.13	6020.7	5388.02
68563	535.506	0.687983	0.000722849	0.027268	Dpm3	Up	443.539	318.365	808.189	571.932
68955	3184.28	0.591867	5.57203e-05	0.00470206	Srrm4	Up	2202.64	2702.12	4094.89	3737.47
69009	2727.08	0.433641	0.000933541	0.03204	Thap7	Up	2334.66	2135.04	3377.29	3061.32
69833	921.469	0.479226	0.00133547	0.0391452	Polr2f	Up	775.904	689.46	1151.21	1069.3
70103	1453.11	0.487041	0.000824604	0.0293927	Znhit1	Up	1067.74	1248.59	1841.33	1654.79
70363	1239.74	0.512558	0.000617252	0.0251214	Fam135b	Up	934.558	1018.77	1624.52	1381.11
70426	417.44	0.6929	0.000625171	0.0251214	Tekt5	Up	321.942	272.6	454.988	620.228
70536	412.291	0.590449	0.0012795	0.0380304	Qpct	Up	330.049	284.539	485.524	549.055
71141	150.513	0.825394	0.00117581	0.0361396	4933407L21Rik	Up	99.5936	94.5147	204.592	203.354
72400	529.578	0.546824	0.00107619	0.034987	Pinx1	Up	398.374	413.875	649.401	656.662
72632	411.719	0.918634	6.70363e-06	0.000858794	Smim18	Up	279.094	263.646	556.775	547.36
72726	3452.41	0.590149	3.91313e-05	0.00361657	Tbcc	Up	2800.2	2534.98	4579.4	3895.07
73032	4573.56	0.416294	0.00073549	0.0276583	Ttc9b	Up	3741.71	3844.26	5491.41	5216.87
74097	1915.97	0.556061	0.000157638	0.00994963	Pop7	Up	1607.39	1379.91	2469.35	2207.23
74480	566.917	0.841174	6.28465e-06	0.00081317	Samd4	Up	389.11	389.002	773.581	715.974
74840	2737.9	0.548144	0.000291597	0.0148542	Manf	Up	2240.86	2023.61	3793.6	2893.55
75617	1898.9	0.476778	0.000655024	0.0257742	Rps25	Up	1632.87	1416.72	2377.74	2168.26
76257	3618.81	0.643278	0.000131711	0.0088761	Slc38a3	Up	2267.49	3125.95	3936.1	5145.69
76829	1545.69	0.503178	0.000443542	0.0202554	Dok5	Up	1313.25	1144.12	1829.11	1896.27
76917	765.929	0.49735	0.00186016	0.0483306	Flywch2	Up	675.152	523.313	932.369	932.884
77976	1058.99	0.761447	5.2919e-06	0.000714614	Nuak1	Up	744.636	770.046	1474.89	1246.39
85029	394.791	1.52152	1.49496e-09	6.67009e-07	Rpph1	Up	165.603	222.856	689.098	501.605
93705	371.462	1.12188	7.15999e-07	0.000128671	Pcdhgb8	Up	251.3	194.004	516.06	524.483
100038713	175.523	-0.837353	0.00104154	0.0341182	Gm10432	Down	259.407	217.881	92.6262	132.18
100039192	616.272	-8.30462	8.25127e-52	1.06763e-47	Tmem254c	Down	1344.51	1113.28	3.05361	4.23653
100129	1367.5	-0.979152	2.00789e-08	7.02859e-06	Gpr153	Down	1775.31	1915.17	779.689	999.822
100317	2584.25	-0.51376	0.00062103	0.0251214	AU040320	Down	2700.61	3570.66	1898.33	2167.41
100702	558.058	-1.62891	4.01919e-13	3.05908e-10	Gbp6	Down	714.526	990.912	256.503	270.291
101358	565.688	-0.580672	0.000691845	0.0266422	Fbxl14	Down	683.258	723.286	396.969	459.24
102637797	198.711	-1.0079	0.00075572	0.0279638	A330015K06Rik	Down	385.636	178.086	135.377	95.7456
102680	736.877	-0.57488	0.000575856	0.0240355	Slc6a20a	Down	854.652	970.019	612.758	510.078
104079	315.052	-0.762276	0.000339758	0.0165892	Nxph3	Down	401.849	423.824	191.36	243.177
104418	9820.59	-0.502078	0.000346589	0.0168591	Dgkz	Down	11142.9	12494.8	6861.46	8783.18
104776	4378.71	-0.785105	3.96013e-08	1.19163e-05	Aldh6a1	Down	5344.47	5886.77	3266.35	3017.26
105005	1102.53	-0.625592	6.82214e-05	0.00555168	Fam84a	Down	1295.87	1447.57	799.028	867.642
105171	4955.87	-0.632387	2.06775e-06	0.000330304	Arrdc3	Down	6017.31	6231	3849.58	3725.61
105501	8551	-0.503443	0.000164458	0.010133	Abhd4	Down	10680.8	9844.45	6248.7	7430.03
106648	422.183	-0.89174	1.31165e-05	0.0014249	Cyp4f15	Down	591.771	535.251	262.61	299.099
107448	1913.62	-0.613168	0.000494547	0.021473	Unc5a	Down	1839.01	2956.82	1419.93	1438.73
107747	3165.77	-0.532383	0.000201651	0.0117134	Aldh1l1	Down	3899.2	3777.6	2218.96	2767.3
108069	1125.98	-0.496731	0.000623308	0.0251214	Grm3	Down	1408.21	1307.29	878.422	910.007
108115	741.568	-0.589391	0.00112986	0.0358315	Slco4a1	Down	938.033	921.269	669.759	437.21
109246	18428.3	-0.516515	8.58789e-05	0.00642304	Tspan9	Down	20343.7	24027.6	14076.1	15265.9
109272	781.635	-0.893293	3.98457e-07	8.05568e-05	Mybpc1	Down	1063.1	1007.82	504.864	550.749
109349	1102.37	-0.746936	3.21039e-06	0.000482252	Fam163b	Down	1419.79	1398.82	761.367	829.513
109731	2238.24	-0.483938	0.000272023	0.0144009	Maob	Down	2687.87	2659.34	1823.01	1782.73
109934	3250.42	-0.533275	7.38719e-05	0.00579441	Abr	Down	3905	3949.72	2444.92	2702.06
110351	5036.85	-0.464363	0.00167078	0.0453381	Rap1gap	Down	5153.39	6989.11	3481.12	4523.77
110542	144.144	-0.805747	0.00167977	0.0453749	Amhr2	Down	172.552	218.876	88.5547	96.5929
110595	14410.4	-0.570662	0.000235529	0.0130794	Timp4	Down	20963.3	14474.7	11635.3	10568.5
11515	1891.11	-0.499249	0.000277336	0.0145461	Adcy9	Down	2348.56	2193.73	1541.06	1481.09
11652	6464.77	-0.441947	0.000397295	0.018969	Akt2	Down	7264.54	7970.07	5385.55	5238.9
116847	2585.61	-1.40346	1.46467e-19	2.36892e-16	Prelp	Down	3697.7	3857.19	1470.82	1316.71
117146	3215.85	-0.453138	0.00103188	0.0341182	Ube3b	Down	3388.5	4270.07	2512.1	2692.74
11764	6986.99	-0.48607	0.000354334	0.0171072	Ap1b1	Down	7749.77	8979.89	5121.92	6096.37
11877	1743.88	-0.554761	0.00060563	0.0247983	Arvcf	Down	1921.23	2371.82	1142.05	1540.4
12035	3305.62	-0.820583	5.20003e-07	9.75119e-05	Bcat1	Down	3719.7	4873.97	2457.14	2171.65
12160	423.784	-0.908437	4.81008e-05	0.00423386	Bmp5	Down	663.571	479.538	240.217	311.809
12236	287.335	-1.07524	1.32149e-05	0.0014249	Bub1b	Down	345.103	457.65	192.377	154.21
12258	1448.48	-0.579747	0.000123921	0.00845135	Serping1	Down	1700.04	1860.45	1198.03	1035.41
12268	413.024	-0.789241	0.000269453	0.0144009	C4b	Down	579.033	510.379	222.914	339.77
12323	48570.9	-0.402175	0.00159476	0.0442802	Camk2b	Down	52842.5	60692.3	36865.2	43883.7
12372	238.01	-0.723282	0.00114864	0.0358996	Casq1	Down	348.578	276.58	150.645	176.24
12411	2519.78	-0.50124	0.000351976	0.017057	Cbs	Down	2931.06	3132.91	1829.11	2186.05
12575	2761.24	-0.915807	3.13645e-07	6.91342e-05	Cdkn1a	Down	4008.06	3349.8	2161.96	1525.15
12643	227.696	-0.735181	0.0010207	0.034061	Chad	Down	267.513	331.299	152.681	159.294
12659	1138.26	-0.539163	0.000336939	0.0165209	Ovgp1	Down	1319.04	1455.53	930.333	848.154
12822	431.103	-0.699828	0.000305731	0.0154714	Col18a1	Down	613.774	493.466	305.361	311.809
12870	651.965	-0.566487	0.000592378	0.0244101	Cp	Down	818.752	791.933	530.31	466.866
12953	9995.64	-0.531881	0.000288136	0.0148412	Cry2	Down	10229.2	14055.8	7819.28	7878.25
13195	1150.28	-1.02358	3.21851e-07	6.94072e-05	Ddc	Down	1734.78	1412.75	589.347	864.253
13429	23445.1	-0.449329	0.00161447	0.0445407	Dnm1	Down	24619.3	31374.9	16296.1	21490.2
13430	4490.96	-0.50122	0.000444472	0.0202554	Dnm2	Down	4874.3	5946.46	3248.02	3895.07
13497	515.414	-0.772797	4.26367e-05	0.00385788	Drp2	Down	698.313	639.715	338.951	384.677
13653	5913.15	-0.82701	4.38509e-06	0.000614022	Egr1	Down	6162.06	9302.23	3690.8	4497.5
13842	1319.9	-0.601088	0.00115143	0.0358996	Epha8	Down	1244.92	2078.33	874.35	1082.01
13857	422.486	-0.681311	0.000523913	0.0221786	Epor	Down	547.765	536.246	258.539	347.396
14055	7250.14	-0.595795	1.20333e-05	0.00136578	Ezh1	Down	8203.73	9576.82	5602.36	5617.64
14062	294.967	-0.887653	0.00018648	0.0111419	F2r	Down	330.049	466.604	213.753	169.461
14164	6727.38	-0.416083	0.00133721	0.0391452	Fgf1	Down	8193.31	7654.69	4929.55	6131.96
14184	2399.25	-0.749667	2.71223e-06	0.000417781	Fgfr3	Down	2687.87	3447.3	1783.31	1678.51
14219	387.372	-1.211	8.60878e-08	2.36998e-05	Ctgf	Down	486.387	616.832	225.967	220.3
14248	3569.39	-0.461386	0.00149842	0.0425178	Flii	Down	3681.49	4868	2615.93	3112.16
14264	621.428	-2.36275	1.83675e-30	5.94142e-27	Fmod	Down	999.41	1090.4	193.395	202.506
14362	508.291	-0.555785	0.000988842	0.0332411	Fzd1	Down	619.565	637.725	387.809	388.066
14387	9263.81	-0.44793	0.00145205	0.0412925	Gaa	Down	9769.44	12302.8	6624.3	8358.68
14456	9298.96	-0.365551	0.00174412	0.0462443	Gas6	Down	10349.6	11108	7870.17	7868.09
14457	6528.57	-0.590633	2.33881e-05	0.00232784	Gas7	Down	8062.45	7955.15	4557	5539.69
14555	10539	-0.384255	0.00117258	0.0361396	Gpd1	Down	12734.1	11711.9	8777.09	8933.15
14623	11759.4	-0.414228	0.00151748	0.0428704	Gjb6	Down	14387.8	13266.9	10810.8	8572.2
14778	2581.97	-3.10905	3.22489e-47	2.08634e-43	Gpx3	Down	4970.42	4306.88	393.916	656.662
14862	22458.9	-0.626139	1.31795e-05	0.0014249	Gstm1	Down	30629.7	25035.4	18417.3	15753.1
15203	226.486	-1.29318	1.06614e-06	0.00018151	Heph	Down	297.623	362.14	114.001	132.18
15275	14154	-0.448386	0.0017129	0.0460047	Hk1	Down	15067.6	18732.8	9733.89	13081.6
15289	24823.9	-0.718946	1.94335e-07	4.83557e-05	Hmgb1	Down	33285.1	29404	19338.5	17268.1
15360	548.143	-1.26717	2.72789e-07	6.4631e-05	Hmgcs2	Down	997.094	586.986	273.807	334.686
15460	4016	-0.788949	7.84425e-07	0.000138445	Hr	Down	4460.87	5901.69	2755.37	2946.08
15957	473.185	-0.922775	3.29041e-06	0.000483803	Ifit1	Down	598.72	669.562	308.415	316.045
16007	305.814	-2.01174	3.6139e-08	1.11334e-05	Cyr61	Down	266.355	733.235	136.395	87.2726
16172	465.152	-0.635745	0.000856657	0.0301204	Il17ra	Down	655.465	526.297	299.254	379.593
16419	10925.2	-0.598461	1.93132e-05	0.00196767	Itgb5	Down	12063.6	14787.1	8155.18	8695.06
170835	11408.7	-0.55638	0.000373821	0.0179143	Inpp5j	Down	11357.1	16602.7	8374.02	9300.88
17119	1720.84	-0.453197	0.000796225	0.0288581	Mxd1	Down	1967.55	2122.1	1376.16	1417.54
17122	3322.25	-0.517873	0.000306103	0.0154714	Mxd4	Down	4385.59	3651.25	2839.86	2412.28
17135	738.56	-0.67967	7.38911e-05	0.00579441	Mafk	Down	987.829	881.474	513.007	571.932
17433	49041.1	-0.89772	1.78999e-11	1.05276e-08	Mobp	Down	67136.5	61787.7	33395.3	33844.8
17868	2877.77	-0.698381	0.000177835	0.0108538	Mybpc3	Down	3640.96	3719.9	1522.73	2627.5
17965	6505.58	-0.59649	1.13917e-05	0.0013044	Nbl1	Down	8538.41	7420.89	4922.42	5140.61
18005	157.135	-1.18159	0.000738709	0.0276583	Nek2	Down	314.994	150.229	115.019	48.2965
18104	943.047	-0.560866	0.000887247	0.0310273	Nqo1	Down	1337.57	996.881	656.526	781.216
18164	15296.9	-0.383944	0.00098909	0.0332411	Nptx1	Down	17413.8	18032.4	12575.8	13165.4
18212	13454.8	-0.400848	0.000739606	0.0276583	Ntrk2	Down	15741.6	15510.4	11327.9	11239.5
18220	6580.59	-0.50614	7.2735e-05	0.00579441	Nucb1	Down	7667.55	8089.46	5134.14	5431.23
18548	218.699	-0.700034	0.00157684	0.0439713	Pcsk1	Down	257.09	315.38	160.823	141.5
18574	1395.91	-0.776381	1.16774e-06	0.000196226	Pde1b	Down	1773	1818.66	920.155	1071.84
18585	3727.05	-0.466016	0.000761036	0.0280543	Pde9a	Down	4968.1	3933.8	2900.93	3105.38
18752	2348.58	-1.0274	3.06824e-07	6.91342e-05	Prkcg	Down	3980.27	2448.43	1603.15	1362.47
18753	1189.79	-0.71239	5.27482e-05	0.004528	Prkcd	Down	1770.68	1266.5	861.118	860.863
18803	813.69	-0.686513	0.000929818	0.0319971	Plcg1	Down	882.446	1221.73	419.362	731.225
19039	860.678	-0.813728	7.89964e-06	0.000973461	Lgals3bp	Down	1170.8	1076.47	520.132	675.303
19049	19959.9	-0.680724	6.57203e-07	0.000119768	Ppp1r1b	Down	25053.6	24834.5	16135.3	13816.2
19125	2491.23	-0.591572	1.76673e-05	0.00181427	Prodh	Down	3019.08	3088.14	1951.26	1906.44
19159	1669.61	-0.425569	0.00154504	0.0434592	Cyth3	Down	2069.46	1877.36	1314.07	1417.54
192136	435.278	-0.730119	0.00023429	0.0130702	Sugct	Down	626.513	499.435	328.772	286.39
19215	28078.6	-0.697461	3.52314e-07	7.4731e-05	Ptgds	Down	37815.5	32590.6	21265.3	20642.9
192212	273.198	-0.716382	0.00114325	0.0358996	Prom2	Down	327.732	388.008	156.752	220.3
19229	96.6322	-1.02249	0.00128325	0.0380304	Ptk2b	Down	166.761	111.428	49.8756	58.4641
19252	5470.31	-0.539895	0.00115589	0.035952	Dusp1	Down	5594.61	7880.53	4990.62	3415.49
192650	445.5	-0.842154	0.000597186	0.0245301	Cabp7	Down	772.429	430.788	222.914	355.869
19301	477.197	-0.653082	0.0011842	0.0362231	Pxmp2	Down	748.11	476.553	320.629	363.494
19309	6891.53	-0.513255	0.000290912	0.0148542	Pygm	Down	7894.53	8750.07	4781.95	6139.58
19340	1178.53	-0.496286	0.000681624	0.026327	Rab3d	Down	1390.84	1452.54	995.477	875.267
19704	2397.78	-0.521811	0.0013553	0.0394071	Upf1	Down	2570.9	3306.02	1514.59	2199.61
20181	395.031	-0.578261	0.00173469	0.0461565	Rxra	Down	555.871	436.757	290.093	297.405
20312	3296.24	-0.449282	0.00169722	0.0457506	Cx3cl1	Down	3513.57	4351.65	2363.49	2956.25
20360	1118.98	-0.682841	0.000436403	0.0202554	Sema6c	Down	1189.33	1677.39	638.205	971.013
20491	180.388	-0.813015	0.00152335	0.0429426	Sla	Down	296.465	194.004	99.7513	131.332
20787	2213.8	-0.542878	0.00126255	0.0377279	Srebf1	Down	2398.35	3063.27	1350.71	2042.86
208076	2118.7	-0.451359	0.00134443	0.0392677	Pknox2	Down	2280.23	2772.76	1595	1826.79
20887	856.745	-2.13447	2.02046e-15	2.37661e-12	Sult1a1	Down	1762.57	1053.59	383.737	227.078
209039	581.952	-0.597372	0.00136886	0.0395495	Tns2	Down	676.31	790.938	347.094	513.468
211798	161.848	-0.958322	0.000414798	0.0196596	Mfsd9	Down	210.768	238.774	83.4654	114.386
212647	1162.84	-0.625946	0.000112427	0.00803698	Aldh4a1	Down	1312.09	1587.85	819.385	932.037
212933	692.211	-0.670015	0.000160183	0.0100336	Pm20d1	Down	772.429	980.963	507.917	507.537
213208	15999	-0.71604	7.7948e-08	2.2319e-05	Il20rb	Down	19258.6	20999.2	11873.5	11864.8
213527	102.251	-1.18571	0.000240751	0.0131995	Pth2r	Down	149.39	149.234	57.0007	53.3803
214239	397.806	-0.699202	0.00172442	0.0460047	A430105I19Rik	Down	684.416	360.151	289.075	257.581
214253	505.692	-0.699571	0.000308967	0.0155554	Etnk2	Down	705.262	592.955	410.202	314.351
216019	148.432	-0.828088	0.0019291	0.0492426	Hkdc1	Down	163.287	243.748	107.894	78.7995
216049	1784.71	-0.473071	0.00137517	0.0395495	Zfp365	Down	2443.52	1850.5	1473.88	1370.94
216154	4884.82	-0.533516	0.000530624	0.0223055	Med16	Down	4915.99	6980.16	3673.49	3969.63
216440	10624.4	-0.362784	0.00166983	0.0453381	Os9	Down	12464.3	12028.2	8832.06	9172.94
21685	17959.4	-0.521763	0.000149283	0.00951511	Tef	Down	19219.2	24127.1	13710.7	14780.4
216867	11812.4	-0.394462	0.0017212	0.0460047	Slc16a11	Down	12895.1	14733.3	8975.58	10645.6
217340	2265.28	-0.450229	0.000766136	0.028162	Rnf157	Down	2677.45	2702.12	1714.09	1967.45
217682	515.661	-0.827223	0.000402902	0.019166	Plekhd1	Down	909.081	470.583	359.308	323.671
217837	8299.14	-0.470981	0.000443253	0.0202554	Itpk1	Down	8862.67	10918.9	6469.58	6945.37
218232	1805.23	-0.476963	0.000447181	0.0202554	Ptpdc1	Down	2087.99	2224.58	1458.61	1449.74
21886	11663.7	-0.575864	0.000239634	0.0131941	Tle2	Down	11915.3	16811.7	8149.07	9778.76
21975	511.996	-0.654017	0.000629558	0.0252193	Top3a	Down	557.029	747.163	337.933	405.86
21981	4692.02	-0.469279	0.000447721	0.0202554	Ppp1r13b	Down	5061.9	6114.6	3790.55	3801.02
21983	981.326	-1.30028	1.61415e-09	6.96182e-07	Tpbg	Down	1325.98	1510.24	421.398	667.677
22228	3335.07	-1.01385	5.06063e-07	9.75119e-05	Ucp2	Down	5764.85	3344.82	2042.87	2187.75
22355	1277.78	-0.670301	0.000140028	0.0091185	Vipr2	Down	1554.12	1680.37	1111.51	765.118
223693	2736.61	-0.439735	0.00190268	0.0489525	Tmem184b	Down	2869.69	3649.26	2024.54	2402.96
224079	876.026	-0.52386	0.00117589	0.0361396	Atp13a4	Down	1122.17	1023.74	591.383	766.812
22436	533.889	-1.69979	1.68167e-13	1.56384e-10	Xdh	Down	694.839	955.095	263.628	221.994
224674	242.464	-0.795075	0.000916475	0.0316221	Slc37a1	Down	316.152	333.289	122.144	198.27
225724	3205.64	-0.486184	0.000226747	0.0128679	Mapk4	Down	3816.98	3840.28	2453.07	2712.23
22695	492.715	-0.68077	0.0013717	0.0395495	Zfp36	Down	477.123	800.887	397.987	294.863
227325	7630.79	-0.545424	0.000165438	0.010145	Dner	Down	10475.9	8083.49	6263.97	5699.83
227545	748.269	-0.55801	0.00189493	0.048939	Proser2	Down	771.271	1095.38	644.312	482.117
227612	227.035	-0.912753	0.00016207	0.0100336	Tor4a	Down	277.936	339.258	138.43	152.515
227696	1742.32	-1.168	1.17821e-11	7.25944e-09	Phyhd1	Down	2730.72	2147.97	1038.23	1052.35
228852	1990	-0.633294	0.000145693	0.00939401	Ppp1r16b	Down	2693.66	2288.25	1247.91	1730.2
229709	16635.1	-0.472035	0.000145931	0.00939401	Ahcyl1	Down	18883.4	20571.4	13180.4	13905.1
230085	1038.22	-0.566878	0.000181961	0.0110535	Phf24	Down	1250.71	1295.35	790.885	815.956
230099	1124.59	-0.539919	0.000271238	0.0144009	Car9	Down	1379.26	1360.02	849.922	909.16
230379	451.066	-0.590128	0.00131258	0.0387749	Acer2	Down	605.668	527.292	375.594	295.71
231670	11076	-0.449844	0.000469448	0.020731	Fbxo21	Down	11945.4	14262.8	8904.33	9191.58
231858	2302.67	-0.832224	1.85655e-07	4.71017e-05	Radil	Down	2741.14	3255.28	1489.14	1725.12
232333	10944.7	-0.666231	3.66817e-07	7.53373e-05	Slc6a1	Down	13352.5	13876.7	8439.16	8110.42
232947	1096.06	-0.52066	0.00176828	0.0466184	Ppp1r37	Down	1229.87	1465.47	689.098	999.822
233066	1234.48	-0.441089	0.00166675	0.0453381	Syne4	Down	1358.41	1583.87	1002.6	993.043
233733	1235.13	-0.481851	0.000753383	0.0279638	Galnt18	Down	1554.12	1411.75	1003.62	971.013
235493	2814.64	-0.53114	0.000123717	0.00845135	Fam214a	Down	3227.53	3589.57	2092.74	2348.73
235604	519.898	-0.744603	0.000231577	0.0130277	Camkv	Down	708.736	642.7	295.182	432.974
237625	212.685	-1.36739	3.15242e-07	6.91342e-05	Pla2g3	Down	298.781	328.314	116.037	107.608
237988	3971.33	-0.495896	0.00013912	0.0091185	Cdr2l	Down	4690.16	4811.29	3055.65	3328.22
23801	524.184	-0.552433	0.00109433	0.0352063	Aloxe3	Down	611.458	684.485	394.934	405.86
238384	256.182	-1.56288	2.71526e-08	9.00839e-06	Slc24a4	Down	418.061	362.14	149.627	94.8983
23876	1621.35	-2.42128	1.06053e-24	2.74443e-21	Fbln5	Down	3525.15	1968.89	465.167	526.177
23948	3266.85	-0.429958	0.000854527	0.0301204	Mmp17	Down	4096.08	3604.49	2664.78	2702.06
23962	324.743	-0.755312	0.000505228	0.0216462	Oasl2	Down	452.803	399.946	185.252	260.97
240332	136.884	-1.01174	0.000668315	0.026124	Slc6a7	Down	214.242	174.106	60.0543	99.1348
24059	584.07	-1.58352	1.69207e-13	1.56384e-10	Slco2a1	Down	819.91	951.116	248.36	316.893
24110	309.514	-0.734893	0.000482336	0.0211187	Usp18	Down	411.113	395.967	190.342	240.635
241274	660.544	-1.03593	2.04034e-06	0.00033	Pnpla7	Down	1046.89	773.03	340.986	481.27
241556	1494.19	-0.549364	0.0012507	0.0375887	Tspan18	Down	1519.38	2182.79	1306.95	967.624
241915	885.312	-2.21639	1.32886e-21	2.86568e-18	Phc3	Down	1383.89	1547.06	380.683	229.62
242425	3406.63	-0.505568	0.000266254	0.0142949	Gabbr2	Down	3700.02	4497.9	2740.11	2688.5
243819	6367.25	-0.557002	0.000337084	0.0165209	Ppp6r1	Down	6541.91	9076.39	4469.47	5381.24
244373	3045.36	-0.45042	0.000444021	0.0202554	Erlin2	Down	3620.11	3581.61	2437.8	2541.92
244562	436.257	-0.6317	0.000670311	0.026124	Abcc12	Down	523.445	580.022	294.164	347.396
244867	698.999	-0.61485	0.000322635	0.0159945	Arhgap20	Down	950.771	796.908	496.721	551.596
245174	389.545	-0.704683	0.00025754	0.0139427	Zfp937	Down	511.865	488.492	274.825	283
245860	5877.19	-0.492338	0.000756421	0.0279638	Atg9a	Down	5989.51	8178	4407.38	4933.87
246707	430.411	-0.653853	0.000809777	0.0291515	Emilin2	Down	544.291	555.149	259.557	362.647
26436	2627.53	-0.506903	0.000234352	0.0130702	Psg16	Down	2955.38	3368.7	2181.3	2004.73
26457	9159.44	-0.574256	3.87281e-05	0.00361657	Slc27a1	Down	10020.7	12361.5	7283.88	6971.64
26558	1206.22	-1.00783	1.24633e-05	0.0013902	Homer3	Down	2181.79	1135.17	832.618	675.303
26562	31107.2	-0.445037	0.00176904	0.0466184	Ncdn	Down	32086.5	42121.7	21954.4	28266.1
268709	3270.96	-1.49526	8.51318e-12	5.5076e-09	Fam107a	Down	5807.7	3969.62	2029.63	1276.89
268860	11145.8	-0.534802	9.36064e-05	0.00692099	Abat	Down	12724.8	14242.9	8010.64	9605.07
26919	1385.91	-0.445435	0.00125991	0.0377279	Zfp346	Down	1562.23	1733.1	1140.01	1108.28
270152	1565.15	-0.585548	0.000135797	0.00901068	Amica1	Down	1967.55	1888.3	1330.36	1074.38
27273	446.411	-1.00484	2.30486e-06	0.00036369	Pdk4	Down	538.5	681.5	296.2	269.443
27399	14778.4	-0.533541	0.000587068	0.0243686	Ip6k1	Down	14424.9	21658.8	11106	11924.1
277414	5007.63	-0.644964	6.58728e-05	0.00540456	Trp53i11	Down	5818.12	6718.5	3111.63	4382.27
278304	654.05	-0.704911	0.000713783	0.0271235	Zfp385c	Down	1073.53	622.802	503.846	416.027
27981	27316.6	-0.387795	0.0010632	0.0347392	Rsrp1	Down	31197.1	32071.3	23923	22074.9
28250	2602.11	-0.55392	8.38534e-05	0.00630802	Slco1a4	Down	3021.39	3311.99	1913.6	2161.48
29811	67439.1	-0.592479	9.07253e-06	0.0010971	Ndrg2	Down	89582.1	75546.1	52291	52337.3
319660	550.558	-0.58061	0.00104155	0.0341182	Agmo	Down	770.113	604.894	390.862	436.363
320878	7101.16	-0.484617	0.00140733	0.0402864	Mical2	Down	6948.39	10278.2	5043.55	6134.5
353342	7072.86	-0.464104	0.00173725	0.0461565	Peg13	Down	7342.13	9727.05	4725.97	6496.3
380924	252.088	-1.08124	1.03009e-05	0.00121167	Olfm4	Down	378.687	326.324	161.841	141.5
381112	383.818	-1.1793	3.45027e-05	0.0033514	Arhgef33	Down	762.007	342.243	231.057	199.964
384071	609.194	-0.887191	6.37135e-05	0.00531864	Slc25a34	Down	957.72	678.516	317.575	482.965
384783	5360.66	-0.402004	0.00102649	0.034061	Irs2	Down	6013.83	6506.59	4617.06	4305.16
407800	425.718	-0.839687	5.59639e-05	0.00470206	Ecm2	Down	625.355	502.42	261.593	313.503
50723	481.546	-1.23903	6.69597e-09	2.62543e-06	Icosl	Down	626.513	749.153	256.503	294.015
50755	2834.79	-0.487273	0.000771444	0.0282768	Fbxo18	Down	3006.34	3815.41	2095.79	2421.6
50781	838.873	-0.596556	0.000679939	0.026327	Dkk3	Down	1233.34	863.565	623.954	634.632
50934	3456.93	-0.433342	0.00107295	0.0349697	Slc7a8	Down	3698.86	4472.04	2853.09	2803.74
51897	7067.27	-0.382517	0.00167491	0.0453381	Atg13	Down	7643.23	8781.9	5917.9	5926.06
52428	659.735	-0.698379	8.96057e-05	0.00666326	Rhpn2	Down	781.694	898.387	514.024	444.836
52502	7282.19	-0.401709	0.000777176	0.0284065	Carhsp1	Down	8597.47	8380.96	5910.77	6239.56
52589	10086.9	-1.36035	7.62721e-20	1.40984e-16	Ncald	Down	13435.9	15766	5391.66	5754.06
52609	7459.51	-0.577498	4.04398e-05	0.003711	Cbx7	Down	8226.89	10018.6	5540.27	6052.31
53313	1666.38	-0.914557	1.27035e-07	3.42438e-05	Atp2a3	Down	2487.52	1949.99	1206.18	1021.85
53417	184.178	-0.778434	0.00111853	0.0356056	Hif3a	Down	264.039	227.83	131.305	113.539
53901	12614.2	-0.892596	1.51137e-10	7.5214e-08	Rcan2	Down	17640.8	15510.4	8678.36	8627.27
54123	299.687	-0.681721	0.00179461	0.0470049	Irf7	Down	406.481	376.069	157.77	258.428
54153	2142.87	-0.827658	5.74219e-06	0.000765961	Rasa4	Down	2261.7	3347.81	1374.12	1587.85
54326	1103.66	-0.479478	0.00123434	0.0374031	Elovl2	Down	1437.16	1221.73	921.172	834.597
54343	1453.68	-0.650782	7.91492e-05	0.00606126	Atf7ip	Down	1625.92	2020.62	1187.85	980.333
54473	11311.4	-0.503159	7.13685e-05	0.00573563	Tollip	Down	12840.6	14216	9110.96	9078.04
54524	782.25	-1.24039	4.24866e-11	2.19894e-08	Syt6	Down	1205.55	1020.76	446.845	455.851
55984	6854.41	-0.645034	1.02697e-05	0.00121167	Camkk1	Down	7696.5	9372.87	4809.44	5538.84
56248	9636.19	-0.713923	7.93474e-08	2.2319e-05	Ak3	Down	12531.4	11737.7	7211.61	7063.99
56332	1894.4	-0.561219	0.000841907	0.029927	Amotl2	Down	1864.48	2821.51	1338.5	1553.11
56338	898.918	-0.651113	0.000187339	0.0111419	Txnip	Down	1265.77	999.866	726.759	603.282
56349	1110.13	-0.745135	5.90525e-06	0.000771798	Net1	Down	1400.1	1439.61	866.207	734.615
56357	6555.61	-0.394201	0.000907929	0.031411	Ivd	Down	7645.55	7599.97	5521.95	5454.96
56458	3460.45	-0.472117	0.000897446	0.031273	Foxo1	Down	3592.32	4698.87	2876.5	2674.1
56869	216.847	-0.852728	0.000433599	0.0202554	Zfp109	Down	252.458	332.294	134.359	148.279
57259	5830.63	-0.618174	0.000121845	0.00845135	Tob2	Down	5915.4	8592.87	4599.76	4214.5
57295	3685	-0.525989	0.000146818	0.00940433	Icmt	Down	4854.61	4051.2	2960.98	2873.22
57783	950.524	-0.677304	3.89984e-05	0.00361657	Tnip1	Down	1139.54	1258.54	657.544	746.477
57875	207.158	-1.63746	1.58789e-06	0.000260072	Angptl4	Down	445.855	198.978	95.6798	88.1199
57890	1772.6	-0.926655	2.97419e-07	6.87198e-05	Il17re	Down	1955.97	2776.74	1211.27	1146.41
58207	137.614	-1.19399	0.000120201	0.0084069	Slc43a3	Down	176.026	223.85	89.5726	61.0061
58869	3425.14	-0.707199	2.6747e-06	0.000416963	Pex5l	Down	4470.13	4186.5	2259.67	2784.25
58909	5068.22	-0.430028	0.00111998	0.0356056	Fam13a	Down	6106.48	5861.9	4591.61	3712.9
626578	199.88	-1.92418	2.15593e-11	1.21285e-08	Gbp10	Down	313.836	327.319	80.4117	77.9522
630499	2557.73	-0.433231	0.000713977	0.0271235	H2-K2	Down	2984.33	3044.37	2126.33	2075.9
63955	1198.52	-0.460176	0.00113617	0.0358996	Cables1	Down	1439.47	1424.68	1014.82	915.091
64385	718.768	-0.549018	0.000900772	0.031273	Cyp4f14	Down	971.617	800.887	517.078	585.489
64436	2067.61	-0.425108	0.00128443	0.0380304	Inpp5e	Down	2304.55	2574.78	1745.65	1645.47
64899	152.986	-1.2298	4.71125e-05	0.00417526	Lpin3	Down	184.132	261.656	76.3403	89.8145
66262	663.685	-0.688892	0.000109739	0.00788838	Ing5	Down	756.216	931.218	488.578	478.728
66277	3335.22	-0.490111	0.000496426	0.0214825	Klf15	Down	3812.35	4196.45	2952.84	2379.24
666048	141.528	-1.08631	0.000277678	0.0145461	Trabd2b	Down	244.352	160.177	79.3939	82.1887
667370	572.298	-0.763993	7.01357e-05	0.00567178	Ifit3b	Down	830.333	654.638	430.559	373.662
66853	3587.33	-0.726951	1.68153e-05	0.00175463	Pnpla2	Down	5239.09	3919.87	2279.01	2911.34
67236	2429.97	-0.568938	0.000207326	0.0119759	Cinp	Down	3050.34	2916.03	2143.63	1609.88
67426	7227.79	-0.511227	0.000125716	0.00851646	Adck3	Down	8986.58	8371.01	5342.8	6210.76
67477	114.456	-1.26229	0.00013678	0.00902956	Abhd15	Down	200.345	138.29	53.9471	65.2426
67488	1829.74	-0.607335	6.59959e-05	0.00540456	Calcoco1	Down	2072.94	2453.4	1308.98	1483.63
67525	21086.7	-0.626356	2.0354e-05	0.0020575	Trim62	Down	22673.8	29598	15384.1	16691.1
67792	8196.04	-0.35738	0.00190301	0.0489525	Rgs8	Down	9361.8	9507.18	6916.43	6998.75
67839	10816.8	-0.457856	0.000587603	0.0243686	Gpsm1	Down	11577.2	14125.5	8271.21	9293.26
67946	288.026	-0.69482	0.000983869	0.0332383	Spata6	Down	399.532	348.212	178.127	226.231
67991	7422.55	-0.580249	2.55795e-05	0.00252651	Nacc2	Down	8882.36	9266.42	5255.26	6286.17
68203	57774.5	-0.51869	0.000463216	0.020731	Diras2	Down	57605.6	82518.3	44454.5	46519.7
68235	4656.87	-0.548786	0.000521591	0.0221786	Mturn	Down	4584.78	6835.9	3557.46	3649.35
68420	5841.72	-0.808008	1.69943e-08	6.28255e-06	Ankrd13a	Down	7113.99	7961.12	3934.07	4357.7
68527	963.122	-0.81449	9.28144e-07	0.000160123	Ucma	Down	1294.72	1207.8	668.741	681.234
68732	729.617	-0.478694	0.00193332	0.0492426	Lrrc16a	Down	863.917	901.371	621.919	531.261
68943	53601.6	-0.392734	0.000974344	0.0330893	Pink1	Down	65243.1	59392	42943.9	46827.2
69017	46727.3	-0.398426	0.00070417	0.0270364	Prrt2	Down	55663.6	53027.7	37654.1	40563.9
69352	1060.61	-0.504494	0.000809045	0.0291515	Necab1	Down	1176.59	1391.85	842.796	831.208
70503	1117.2	-0.445634	0.00151736	0.0428704	Ddo	Down	1379.26	1282.41	919.137	887.977
70561	3364.67	-0.42672	0.00109509	0.0352063	Txndc16	Down	3636.32	4295.94	2772.68	2753.75
70564	16040.4	-0.638884	7.41048e-06	0.000930914	Fam213a	Down	22171.2	17645.4	12269.4	12075.8
70807	1933.22	-0.847846	1.10853e-05	0.00128893	Arrdc2	Down	2231.59	2865.29	1592.97	1043.03
71699	1225.36	-0.546599	0.00137515	0.0395495	Slc41a3	Down	1796.16	1235.65	1044.33	825.276
71732	5321.24	-0.423387	0.00160268	0.0444049	Vps11	Down	5545.97	7019.95	4147.82	4571.22
71760	9828.63	-1.06157	6.6944e-12	4.55889e-09	Etnppl	Down	14588.1	12273	6743.39	5710
71785	520.16	-0.612699	0.000483125	0.0211187	Pdgfd	Down	612.616	690.454	387.809	389.761
71878	258.008	-1.71812	1.33186e-07	3.51692e-05	Fam83d	Down	364.79	443.721	155.734	67.7845
71918	3385.83	-0.527178	7.31818e-05	0.00579441	Zcchc24	Down	4019.64	4145.71	2589.46	2788.49
72003	8270.05	-0.502283	0.000187722	0.0111419	Synpr	Down	9115.13	10732.9	6996.84	6235.33
72097	1789.28	-0.690563	0.000238881	0.0131941	2010300C02Rik	Down	1819.32	2753.86	1085.05	1498.88
72147	3655.52	-0.5479	0.000161754	0.0100336	Zbtb46	Down	3898.05	5015.25	2799.14	2909.65
72324	899.442	-0.634063	0.000220517	0.0126812	Plxdc1	Down	1285.45	972.009	661.616	678.692
73144	298.727	-1.10608	0.000161483	0.0100336	3110039I08Rik	Down	415.745	436.757	243.271	99.1348
73229	687.662	-0.78432	8.70368e-06	0.00106242	3110052M02Rik	Down	904.449	876.499	507.917	461.782
74030	1115.53	-0.437011	0.00180003	0.0470516	Rin2	Down	1271.56	1380.91	924.226	885.435
74147	292.053	-0.765648	0.000314384	0.0157059	Ehhadh	Down	377.529	388.008	188.306	214.369
74176	337.429	-1.33567	6.64701e-09	2.62543e-06	Tgm5	Down	491.02	492.471	173.038	193.186
74186	2019.49	-1.36542	5.27598e-15	5.68882e-12	Ccdc3	Down	3037.6	2833.45	1246.89	959.998
74211	1750.7	-0.625202	0.000428069	0.0201411	1700017B05Rik	Down	1858.69	2544.93	1069.78	1529.39
74315	9329.47	-0.381902	0.00186407	0.0483351	Rnf145	Down	9948.94	11747.7	7652.35	7968.92
74486	236.447	-0.944847	0.000133441	0.0089442	Osbpl10	Down	333.523	314.386	124.18	173.698
74519	2479.14	-0.545474	0.0018811	0.048679	Cyp2j9	Down	3943.21	2215.62	1799.59	1958.13
74646	1380.98	-0.469913	0.000817401	0.0292164	Spsb1	Down	1673.4	1629.63	1168.51	1052.35
74761	1550.76	-0.524353	0.00022408	0.0127726	Mxra8	Down	1825.11	1928.1	1184.8	1265.03
75475	1899.24	-0.790298	1.22841e-05	0.00138213	Oplah	Down	2075.25	2856.33	1166.48	1498.88
75607	6206.15	-0.443573	0.000524512	0.0221786	Wnk2	Down	6977.34	7682.55	4786.03	5378.7
76166	242.951	-0.872772	0.000201876	0.0117134	Rsg1	Down	334.681	319.36	177.109	140.653
76187	1176.94	-0.677629	3.47081e-05	0.0033514	Adhfe1	Down	1533.28	1435.63	779.689	959.151
76795	7122.06	-0.428852	0.00193766	0.0492562	Tbc1d9b	Down	7356.03	9571.85	5196.23	6364.12
78558	649.716	-0.948208	3.58504e-07	7.48174e-05	Htra3	Down	817.594	927.238	419.362	434.668
79566	6184.59	-0.461519	0.000816719	0.0292164	Sh3bp5l	Down	6399.47	8351.12	5075.1	4912.68
80981	933.544	-1.26165	2.2811e-10	1.09315e-07	Arl4d	Down	1437.16	1233.66	611.74	451.614
81896	1513.34	-0.450562	0.00118159	0.0362231	Ift122	Down	1764.89	1839.55	1139	1309.94
93706	1509.34	-0.512699	0.000442837	0.0202554	Pcdhgc3	Down	1711.62	1940.04	1120.68	1265.03
93710	401.748	-0.75127	0.000140241	0.0091185	Pcdhga2	Down	484.071	558.134	286.022	278.764
93714	448.089	-0.656811	0.00111818	0.0356056	Pcdhga6	Down	459.752	689.46	349.129	294.015
93880	541.488	-1.0423	1.57878e-07	4.08557e-05	Pcdhb9	Down	742.32	743.184	369.487	310.961
93883	378.607	-0.606714	0.00111107	0.0355844	Pcdhb12	Down	460.91	493.466	298.236	261.818
93961	1387.79	-0.614834	4.93359e-05	0.00431323	B3galt5	Down	1717.41	1719.17	1125.76	988.807
94218	2914.76	-0.468128	0.000901525	0.031273	Cnnm3	Down	3051.5	3918.88	2364.51	2324.16
97287	2347.44	-0.41502	0.00141792	0.0404999	Mtmr14	Down	2597.54	2922.99	1974.67	1894.58
98396	4159.09	-0.52743	0.00028603	0.0148412	Slc41a1	Down	4690.16	5397.28	2892.79	3656.13
99326	2915.13	-0.473395	0.000418728	0.0197735	Garnl3	Down	3635.17	3312.99	2480.55	2231.8
