# Supplementary material for: Kdm3b haploinsufficiency impairs the consolidation of cerebellum-dependent motor memory in mice
Source: Mol Brain. 2021 Jul 3;14:106. doi: 10.1186/s13041-021-00815-5 (PMC8254933; doi:10.1186/s13041-021-00815-5)
Supplement: Supplementary file 3 — Additional file 3: Supplementary Table 2. Gene ontology (GO) analysis of DEX genes. [file 13041_2021_815_MOESM3_ESM.xlsx]

## Sheet: All DEX genes
Supplementary table 2a. Gene Ontology (GO) Analysis of all DEX genes (509 genes).
Term	Source	P-value	-log10(P-value)	Count	Genes
Structural Constituent Of Ribosome (GO:0003735)	GO:MF	8.77011e-07	6.05699	20	Rpl31,Fau,Rpl21,Rpl27,Rpl28,Rpl37a,Rps19,Rps29,Mrps12,Rpl12,Rpl13,Rps11,Rps26,Rpl36,Mrps21,Rpl36al,Rplp2,Rpl41,Rpl24,Rps25
Structural Molecule Activity (GO:0005198)	GO:MF	0.000315175	3.50145	34	Bfsp2,Rpl31,Cryab,Emid1,Fau,Lum,Rpl21,Rpl27,Rpl28,Rpl37a,Rps19,Rps29,Mrps12,Rpl12,Rpl13,Rps11,Rps26,Col27a1,Rpl36,Mrps21,Rpl36al,Rplp2,Rpl41,Rpl24,Rps25,Mybpc1,Prelp,Camk2b,Col18a1,Mobp,Mybpc3,Fbln5,Emilin2,Olfm4
Neutral Amino Acid Transmembrane Transporter Activity (GO:0015175)	GO:MF	0.0238041	1.62335	6	Slc38a5,Slc7a10,Slc38a3,Slc6a20a,Slc6a7,Slc7a8
Oxidoreductase Activity (GO:0016491)	GO:MF	0.0320058	1.49477	36	Qdpr,Akr1b3,Cox5b,Cox8a,Cyp51,Dbh,Hpgd,Rdh5,Txn1,Uqcrq,Msmo1,Uqcr11,Ndufa13,Aldh6a1,Cyp4f15,Aldh1l1,Maob,Cbs,Cp,Gpd1,Gpx3,Heph,Hr,Nqo1,Aldh4a1,Xdh,Phyhd1,Aloxe3,Agmo,Mical2,Ivd,Cyp4f14,Ddo,Ehhadh,Cyp2j9,Adhfe1
Cytosolic Ribosome (GO:0022626)	GO:CC	9.9532e-07	6.00204	16	Rpl31,Fau,Rpl27,Rpl28,Rpl37a,Rps19,Rps29,Rpl12,Rpl13,Rps11,Rps26,Rpl36,Rpl36al,Rplp2,Rpl24,Rps25
Ribosome (GO:0005840)	GO:CC	2.7204e-05	4.56537	21	Rpl31,Fau,Rpl21,Rpl27,Rpl28,Rpl37a,Rps19,Rps29,Mrps12,Rpl12,Rpl13,Rps11,Rps26,Rpl36,Mrps21,Rpl36al,Rplp2,Mrpl42,Rpl41,Rpl24,Rps25
Ribosomal Subunit (GO:0044391)	GO:CC	3.25381e-05	4.48761	19	Rpl31,Fau,Rpl27,Rpl28,Rpl37a,Rps19,Rps29,Mrps12,Rpl12,Rpl13,Rps11,Rps26,Rpl36,Mrps21,Rpl36al,Rplp2,Mrpl42,Rpl24,Rps25
Cytosolic Large Ribosomal Subunit (GO:0022625)	GO:CC	0.000383146	3.41664	10	Rpl31,Rpl27,Rpl28,Rpl37a,Rpl12,Rpl13,Rpl36,Rpl36al,Rplp2,Rpl24
Cell Body (GO:0044297)	GO:CC	0.00783899	2.10574	36	Dynlt1c,Fabp7,Cplx2,Cryab,Dbh,Gap43,Lpar1,Kcnj10,Pde1c,Rdh5,Rpl28,Bptf,Dynlt1b,Txn1,Pde10a,Slc7a10,Atp2b1,Unc5a,Rap1gap,C4b,Camk2b,Ddc,Drp2,Nqo1,Ntrk2,Pde1b,Pde9a,Ppp1r1b,Ptk2b,Cx3cl1,Rnf157,Dner,Ncdn,Rgs8,Pink1,Plxdc1
Perinuclear Region Of Cytoplasm (GO:0048471)	GO:CC	0.00915749	2.03822	35	Clic1,Akr1b3,Car4,Eif2ak2,Ptn,Bptf,Taok1,Ywhaz,Taf10,Manf,Bub1b,Cdkn1a,Dnm2,Ctgf,Heph,Mobp,Ntrk2,Pde9a,Prkcd,Ptgds,Ptk2b,Cabp7,Upf1,Cx3cl1,Ppp1r13b,Ppp1r16b,Ndrg2,Olfm4,Rhpn2,Tollip,Syt6,Pex5l,Ankrd13a,Pink1,Mtmr14
Small Ribosomal Subunit (GO:0015935)	GO:CC	0.017423	1.75888	9	Fau,Rps19,Rps29,Mrps12,Rps11,Rps26,Mrps21,Mrpl42,Rps25
Dendrite (GO:0030425)	GO:CC	0.0266565	1.5742	33	Cplx2,Cryab,Dbh,Gap43,Lpar1,Ntf3,Rpl28,Bptf,Nlgn2,Txn1,Slc7a10,Samd4,Grm3,Abr,Rap1gap,Adcy9,C4b,Camk2b,Dnm1,Dnm2,Drp2,Inpp5j,Nqo1,Ntrk2,Ppp1r1b,Ptk2b,Dner,Homer3,Ncdn,Pex5l,Rgs8,Prrt2,Plxdc1
Mitochondrial Envelope (GO:0005740)	GO:CC	0.0274678	1.56118	32	Bcl2l2,Cox5b,Cox8a,Tst,Uqcrq,Tomm22,Timm13,Ndufs6,Ndufa1,Tmem126a,Mrps21,Usmg5,Uqcr11,Romo1,Ndufa13,Uqcrb,Coa6,Maob,Dnm1,Dnm2,Hk1,Hmgcs2,Hkdc1,Ucp2,Pnpla7,Slc27a1,Pdk4,Slc25a34,Ak3,Txnip,Ivd,Pink1
Dendritic Tree (GO:0097447)	GO:CC	0.028039	1.55224	33	Cplx2,Cryab,Dbh,Gap43,Lpar1,Ntf3,Rpl28,Bptf,Nlgn2,Txn1,Slc7a10,Samd4,Grm3,Abr,Rap1gap,Adcy9,C4b,Camk2b,Dnm1,Dnm2,Drp2,Inpp5j,Nqo1,Ntrk2,Ppp1r1b,Ptk2b,Dner,Homer3,Ncdn,Pex5l,Rgs8,Prrt2,Plxdc1
Glutamatergic Synapse (GO:0098978)	GO:CC	0.0347781	1.45869	24	Cbln1,Cplx2,Pfn1,Ywhaz,Atp2b1,Nrn1,Dgkz,Grm3,Abr,Camk2b,Dnm1,Dnm2,Drp2,Nptx1,Ntrk2,Plcg1,Ppp1r1b,Ptk2b,Camkv,Gabbr2,Homer3,Ndrg2,Syt6,Prrt2
Large Ribosomal Subunit (GO:0015934)	GO:CC	0.0353396	1.45174	11	Rpl31,Rpl27,Rpl28,Rpl37a,Rpl12,Rpl13,Rpl36,Rpl36al,Rplp2,Mrpl42,Rpl24
Cellular Lipid Metabolic Process (GO:0044255)	GO:BP	0.000239456	3.62077	48	Akr1b3,Fabp3,Hpgd,Fabp5,Mif,Rdh5,Ugt8a,Acot1,Hacd1,Ndufs6,Pigyl,Dpm3,Fam135b,Dgkz,Abhd4,Cyp4f15,Akt2,Epha8,Fgfr3,Gpd1,Hmgcs2,Cyr61,Inpp5j,Prkcd,Plcg1,Ptgds,Ptk2b,Srebf1,Pm20d1,Etnk2,Acer2,Pla2g3,Aloxe3,Pnpla7,Erlin2,Slc27a1,Pdk4,Ip6k1,Agmo,Irs2,Elovl2,Ivd,Cyp4f14,Inpp5e,Lpin3,Pnpla2,Abhd15,Ehhadh
Organic Hydroxy Compound Metabolic Process (GO:1901615)	GO:BP	0.00151194	2.82046	30	Qdpr,Akr1b3,Cyp51,Dbh,Galk1,Pltp,Rdh5,Msmo1,Abhd4,Cyp4f15,Slco4a1,Maob,Bmp5,Ddc,Fgf1,Gpd1,Hmgcs2,Inpp5j,Pde1b,Plcg1,Ptk2b,Srebf1,Itpk1,Acer2,Erlin2,Abat,Ip6k1,Dkk3,Cyp4f14,Inpp5e
Reactive Oxygen Species Metabolic Process (GO:0072593)	GO:BP	0.00195774	2.70824	21	Cryab,Ddah2,Dynll1,Romo1,Ndufa13,Akt2,Cbs,Cdkn1a,Dnm2,Epor,Ctgf,Gpx3,Cyr61,Nqo1,Prkcd,Ptk2b,Xdh,Fbln5,Pdk4,Foxo1,Pink1
Response To Inorganic Substance (GO:0010035)	GO:BP	0.00235065	2.62881	33	Qdpr,Akr1b3,Car2,Ccnd1,Cd9,Cryab,Hnrnpa1,Pde1c,Txn1,Maob,Camk2b,Cp,Dnm2,Epor,Nqo1,Nptx1,Prkcd,Ptk2b,Dusp1,Ucp2,Xdh,Ahcyl1,Slc6a1,Fbln5,Abat,Rasa4,Syt6,Txnip,Net1,Foxo1,Pink1,Pdgfd,Slc41a1
Organic Acid Catabolic Process (GO:0016054)	GO:BP	0.00665065	2.17714	18	Qdpr,Cd44,Ddah2,Aldh6a1,Cyp4f15,Aldh1l1,Akt2,Bcat1,Cbs,Aldh4a1,Abat,Irs2,Ivd,Cyp4f14,Lpin3,Ddo,Ehhadh,Adhfe1
Carboxylic Acid Catabolic Process (GO:0046395)	GO:BP	0.00665065	2.17714	18	Qdpr,Cd44,Ddah2,Aldh6a1,Cyp4f15,Aldh1l1,Akt2,Bcat1,Cbs,Aldh4a1,Abat,Irs2,Ivd,Cyp4f14,Lpin3,Ddo,Ehhadh,Adhfe1
Positive Regulation Of Lipid Metabolic Process (GO:0045834)	GO:BP	0.00936083	2.02869	15	Fabp3,Dgkz,Akt2,Epha8,Fgf1,Fgfr3,Cyr61,Prkcd,Ptk2b,Srebf1,Slc27a1,Irs2,Angptl4,Pnpla2,Ccdc3
Alcohol Biosynthetic Process (GO:0046165)	GO:BP	0.00939534	2.02709	14	Qdpr,Akr1b3,Cyp51,Dbh,Bmp5,Fgf1,Hmgcs2,Plcg1,Ptk2b,Srebf1,Acer2,Erlin2,Ip6k1,Dkk3
Response To Lipid (GO:0033993)	GO:BP	0.0114668	1.94056	44	Bcl2l2,Car2,Ccnd1,Cryab,Ednrb,Fabp3,Lpar1,Hpgd,Mif,Eif2ak2,Ptn,Ddx17,Ndufa13,Atp2b1,Gbp6,Maob,Abr,Timp4,Cdkn1a,Cry2,F2r,Ctgf,Gjb6,Hmgb1,Nqo1,Ntrk2,Ptgds,Ptk2b,Dusp1,Upf1,Rxra,Cx3cl1,Srebf1,Ucp2,Zfp36,Car9,Acer2,Slc6a1,Fam107a,Pdk4,Txnip,Foxo1,Gbp10,Calcoco1
Regulation Of Trans-Synaptic Signaling (GO:0099177)	GO:BP	0.0143822	1.84218	28	Car2,Cbln1,Cplx2,Kcnj10,Fabp5,Ntf3,Ptn,Nlgn2,Nrn1,Dgkz,Grm3,Abr,Camk2b,Dnm1,Egr1,F2r,Nptx1,Ntrk2,Plcg1,Ptk2b,Phf24,Slc6a1,Homer3,Ncdn,Fam107a,Abat,Pink1,Prrt2
Regulation Of Erk1 And Erk2 Cascade (GO:0070372)	GO:BP	0.0242257	1.61572	21	Dynlt1c,Cd44,Mif,Dynlt1b,Ywhaz,Epor,F2r,Fgfr3,Ctgf,Gas6,Hmgb1,Cyr61,Ptk2b,Dusp1,Cx3cl1,Ndrg2,Tnip1,Mturn,Pdgfd,Fam83d,Wnk2
Amide Biosynthetic Process (GO:0043604)	GO:BP	0.0259797	1.58537	36	Rpl31,Fau,Eif2ak2,Purb,Rpl21,Rpl27,Rpl28,Rpl37a,Rps19,Rps29,Ugt8a,Mrps12,Rpl12,Rpl13,Rps11,Rps26,Rpl36,Mrps21,Rpl36al,Rplp2,Rpl41,Rpl24,Samd4,Akt2,Cyr61,Pcsk1,Prkcd,Ptk2b,Upf1,Rxra,Pm20d1,Zfp36,Aloxe3,Pdk4,Inpp5e,Pink1
Small Molecule Biosynthetic Process (GO:0044283)	GO:BP	0.0270755	1.56742	31	Qdpr,Akr1b3,Cyp51,Dbh,Fabp5,Mif,Pltp,Pde10a,Hacd1,Nt5c,Bcat1,Bmp5,Cbs,Egr1,Fgf1,Gpd1,Hmgcs2,Pde9a,Plcg1,Ptgds,Ptk2b,Srebf1,Acer2,Aloxe3,Erlin2,Abat,Pdk4,Ip6k1,Dkk3,Elovl2,Foxo1
Organic Hydroxy Compound Biosynthetic Process (GO:1901617)	GO:BP	0.0297864	1.52598	17	Qdpr,Akr1b3,Cyp51,Dbh,Pltp,Msmo1,Bmp5,Ddc,Fgf1,Hmgcs2,Plcg1,Ptk2b,Srebf1,Acer2,Erlin2,Ip6k1,Dkk3
Alcohol Metabolic Process (GO:0006066)	GO:BP	0.0303801	1.51741	21	Qdpr,Akr1b3,Cyp51,Dbh,Galk1,Rdh5,Abhd4,Bmp5,Fgf1,Gpd1,Hmgcs2,Inpp5j,Plcg1,Ptk2b,Srebf1,Itpk1,Acer2,Erlin2,Ip6k1,Dkk3,Inpp5e
Positive Regulation Of Cell Death (GO:0010942)	GO:BP	0.0342567	1.46525	34	Lpar1,Aes,Hpgd,Eif2ak2,Ptn,Rps29,Tomm22,Tnfrsf12a,Ndufa13,Camk2b,Cdkn1a,Col18a1,Egr1,F2r,Ctgf,Cyr61,Nqo1,Prkcd,Plcg1,Dusp1,Rxra,Ppp1r13b,Ucp2,Xdh,Acer2,Zfp346,Fbxo18,Atp2a3,Txnip,Net1,Foxo1,Ing5,Nacc2,Pink1
Response To Hormone (GO:0009725)	GO:BP	0.0355521	1.44913	41	Qdpr,Akr1b3,Car2,Ccnd1,Ednrb,Fabp3,H3f3b,Ptn,Sra1,Uchl3,Ddx17,Atp2b1,Maob,Timp4,Akt2,Cdkn1a,Cry2,Egr1,Epha8,Ctgf,Hmgb1,Ntrk2,Prkcd,Ptgds,Ptk2b,Dusp1,Rxra,Srebf1,Tns2,Ucp2,Zfp36,Ahcyl1,Slc27a1,Fam107a,Pdk4,Irs2,Txnip,Foxo1,Lpin3,Klf15,Calcoco1
Positive Regulation Of Programmed Cell Death (GO:0043068)	GO:BP	0.0363199	1.43986	32	Lpar1,Aes,Hpgd,Eif2ak2,Ptn,Rps29,Tomm22,Tnfrsf12a,Ndufa13,Camk2b,Cdkn1a,Col18a1,Egr1,F2r,Ctgf,Cyr61,Nqo1,Prkcd,Plcg1,Dusp1,Rxra,Xdh,Acer2,Zfp346,Fbxo18,Atp2a3,Txnip,Net1,Foxo1,Ing5,Nacc2,Pink1
Modulation Of Chemical Synaptic Transmission (GO:0050804)	GO:BP	0.0388835	1.41023	27	Car2,Cbln1,Cplx2,Kcnj10,Ntf3,Ptn,Nlgn2,Nrn1,Dgkz,Grm3,Abr,Camk2b,Dnm1,Egr1,F2r,Nptx1,Ntrk2,Plcg1,Ptk2b,Phf24,Slc6a1,Homer3,Ncdn,Fam107a,Abat,Pink1,Prrt2
Mapk Cascade (GO:0000165)	GO:BP	0.043753	1.35899	36	Dynlt1c,Cd44,Cryab,Lpar1,Mif,Ntf3,Eif2ak2,Dynlt1b,Taok1,Ywhaz,Dok5,Cbs,Epha8,Epor,F2r,Fgf1,Fgfr3,Ctgf,Gas6,Hmgb1,Cyr61,Ntrk2,Prkcd,Ptk2b,Dusp1,Cx3cl1,Xdh,Mapk4,Zfp36,Ndrg2,Foxo1,Tnip1,Mturn,Pdgfd,Fam83d,Wnk2
Carboxylic Acid Metabolic Process (GO:0019752)	GO:BP	0.0464527	1.33299	40	Qdpr,Cd44,Fabp3,Galk1,Hpgd,Fabp5,Mif,Tst,Acot1,Hacd1,Ndufs6,Ddah2,Aldh6a1,Cyp4f15,Aldh1l1,Akt2,Bcat1,Cbs,Ddc,Gpd1,Hk1,Ptgds,Srebf1,Aldh4a1,Pm20d1,Hkdc1,Pla2g3,Aloxe3,Erlin2,Slc27a1,Abat,Pdk4,Irs2,Elovl2,Ivd,Cyp4f14,Lpin3,Ddo,Ehhadh,Adhfe1
Lipid Biosynthetic Process (GO:0008610)	GO:BP	0.0469258	1.32859	29	Cyp51,Fabp3,Fabp5,Mif,Ugt8a,Hacd1,Msmo1,Pigyl,Dpm3,Dgkz,Bmp5,Egr1,Fgf1,Hmgcs2,Cyr61,Prkcd,Ptgds,Srebf1,Etnk2,Acer2,Aloxe3,Erlin2,Slc27a1,Pdk4,Agmo,Dkk3,Elovl2,Lpin3,Ccdc3
Small Molecule Catabolic Process (GO:0044282)	GO:BP	0.0470822	1.32714	21	Qdpr,Cd44,Galk1,Ddah2,Aldh6a1,Cyp4f15,Aldh1l1,Akt2,Bcat1,Cbs,Inpp5j,Aldh4a1,Abat,Irs2,Ivd,Cyp4f14,Inpp5e,Lpin3,Ddo,Ehhadh,Adhfe1
Organic Acid Metabolic Process (GO:0006082)	GO:BP	0.0485295	1.31399	42	Qdpr,Cd44,Fabp3,Galk1,Hpgd,Fabp5,Mif,Tst,Acot1,Hacd1,Ndufs6,Ddah2,Chst11,Aldh6a1,Cyp4f15,Aldh1l1,Akt2,Bcat1,Cbs,Ddc,Gpd1,Hk1,Ptgds,Srebf1,Aldh4a1,Pm20d1,Hkdc1,Pla2g3,Aloxe3,Erlin2,Slc27a1,Abat,Pdk4,Irs2,Elovl2,Ivd,Cyp4f14,Lpin3,Ddo,Ehhadh,Cyp2j9,Adhfe1

## Sheet: up-DEX gene
Supplementary table 2b. Gene Ontology (GO) Analysis of up-DEX genes (194 genes).
Term	Source	P-value	-log10(P-value)	Count	Genes
Structural Constituent Of Ribosome (GO:0003735)	GO:MF	7.94829e-15	14.0997	20	Rpl31,Fau,Rpl21,Rpl27,Rpl28,Rpl37a,Rps19,Rps29,Mrps12,Rpl12,Rpl13,Rps11,Rps26,Rpl36,Mrps21,Rpl36al,Rplp2,Rpl41,Rpl24,Rps25
Ribosome (GO:0005840)	GO:CC	1.72534e-13	12.7631	21	Rpl31,Fau,Rpl21,Rpl27,Rpl28,Rpl37a,Rps19,Rps29,Mrps12,Rpl12,Rpl13,Rps11,Rps26,Rpl36,Mrps21,Rpl36al,Rplp2,Mrpl42,Rpl41,Rpl24,Rps25
Cytosolic Ribosome (GO:0022626)	GO:CC	2.50577e-13	12.6011	16	Rpl31,Fau,Rpl27,Rpl28,Rpl37a,Rps19,Rps29,Rpl12,Rpl13,Rps11,Rps26,Rpl36,Rpl36al,Rplp2,Rpl24,Rps25
Ribosomal Subunit (GO:0044391)	GO:CC	1.0613e-12	11.9742	19	Rpl31,Fau,Rpl27,Rpl28,Rpl37a,Rps19,Rps29,Mrps12,Rpl12,Rpl13,Rps11,Rps26,Rpl36,Mrps21,Rpl36al,Rplp2,Mrpl42,Rpl24,Rps25
Ribonucleoprotein Complex (GO:1990904)	GO:CC	6.12048e-09	8.21321	27	Snrpd2,Rpl31,Fau,Hnrnpa1,Rpl27,Rpl28,Rpl37a,Rps19,Rps29,Snrpc,Snrpd1,Mrps12,Sra1,Rpl12,Rpl13,Rps11,Rps26,Rpl36,Mrps21,Rpl36al,Ddx17,Rplp2,Mrpl42,Snrpd3,Rpl24,Pop7,Rps25
Structural Molecule Activity (GO:0005198)	GO:MF	1.23595e-08	7.908	25	Bfsp2,Rpl31,Cryab,Emid1,Fau,Lum,Rpl21,Rpl27,Rpl28,Rpl37a,Rps19,Rps29,Mrps12,Rpl12,Rpl13,Rps11,Rps26,Col27a1,Rpl36,Mrps21,Rpl36al,Rplp2,Rpl41,Rpl24,Rps25
Cytosolic Large Ribosomal Subunit (GO:0022625)	GO:CC	2.86125e-08	7.54344	10	Rpl31,Rpl27,Rpl28,Rpl37a,Rpl12,Rpl13,Rpl36,Rpl36al,Rplp2,Rpl24
Large Ribosomal Subunit (GO:0015934)	GO:CC	2.07057e-06	5.68391	11	Rpl31,Rpl27,Rpl28,Rpl37a,Rpl12,Rpl13,Rpl36,Rpl36al,Rplp2,Mrpl42,Rpl24
Small Ribosomal Subunit (GO:0015935)	GO:CC	4.40651e-06	5.35591	9	Fau,Rps19,Rps29,Mrps12,Rps11,Rps26,Mrps21,Mrpl42,Rps25
Translation (GO:0006412)	GO:BP	1.68963e-05	4.77221	22	Rpl31,Fau,Eif2ak2,Purb,Rpl21,Rpl27,Rpl28,Rpl37a,Rps19,Rps29,Mrps12,Rpl12,Rpl13,Rps11,Rps26,Rpl36,Mrps21,Rpl36al,Rplp2,Rpl41,Rpl24,Samd4
Peptide Biosynthetic Process (GO:0043043)	GO:BP	2.94439e-05	4.531	22	Rpl31,Fau,Eif2ak2,Purb,Rpl21,Rpl27,Rpl28,Rpl37a,Rps19,Rps29,Mrps12,Rpl12,Rpl13,Rps11,Rps26,Rpl36,Mrps21,Rpl36al,Rplp2,Rpl41,Rpl24,Samd4
Amide Biosynthetic Process (GO:0043604)	GO:BP	0.000115761	3.93644	23	Rpl31,Fau,Eif2ak2,Purb,Rpl21,Rpl27,Rpl28,Rpl37a,Rps19,Rps29,Ugt8a,Mrps12,Rpl12,Rpl13,Rps11,Rps26,Rpl36,Mrps21,Rpl36al,Rplp2,Rpl41,Rpl24,Samd4
Peptide Metabolic Process (GO:0006518)	GO:BP	0.000219595	3.65838	23	Rpl31,Fau,Eif2ak2,Purb,Rpl21,Rpl27,Rpl28,Rpl37a,Rps19,Rps29,Mrps12,Rpl12,Rpl13,Rps11,Rps26,Rpl36,Sec11c,Mrps21,Rpl36al,Rplp2,Rpl41,Rpl24,Samd4
Cytosolic Small Ribosomal Subunit (GO:0022627)	GO:CC	0.00049552	3.30494	6	Fau,Rps19,Rps29,Rps11,Rps26,Rps25
Mitochondrial Protein Complex (GO:0098798)	GO:CC	0.000522043	3.28229	12	Uqcrq,Tomm22,Mrps12,Timm13,Ndufs6,Ndufa1,Mrps21,Usmg5,Romo1,Ndufa13,Mrpl42,Uqcrb
Polysomal Ribosome (GO:0042788)	GO:CC	0.00150518	2.82241	5	Rpl31,Rps29,Rps26,Rpl36,Rpl24
Respirasome (GO:0070469)	GO:CC	0.0030312	2.51839	7	Cox8a,Uqcrq,Ndufs6,Ndufa1,Uqcr11,Ndufa13,Uqcrb
Mitochondrial Inner Membrane (GO:0005743)	GO:CC	0.00391005	2.40782	14	Cox8a,Tst,Uqcrq,Tomm22,Timm13,Ndufs6,Ndufa1,Tmem126a,Mrps21,Usmg5,Uqcr11,Romo1,Ndufa13,Uqcrb
Polysome (GO:0005844)	GO:CC	0.00642686	2.192	6	Rpl31,Rps29,Rps26,Rpl36,Rpl24,Rps25
Respiratory Chain Complex (GO:0098803)	GO:CC	0.0156537	1.80538	6	Cox8a,Uqcrq,Ndufs6,Ndufa1,Ndufa13,Uqcrb
Organelle Inner Membrane (GO:0019866)	GO:CC	0.0160485	1.79456	14	Cox8a,Tst,Uqcrq,Tomm22,Timm13,Ndufs6,Ndufa1,Tmem126a,Mrps21,Usmg5,Uqcr11,Romo1,Ndufa13,Uqcrb
Mitochondrial Envelope (GO:0005740)	GO:CC	0.0175053	1.75683	17	Bcl2l2,Cox5b,Cox8a,Tst,Uqcrq,Tomm22,Timm13,Ndufs6,Ndufa1,Tmem126a,Mrps21,Usmg5,Uqcr11,Romo1,Ndufa13,Uqcrb,Coa6
Inner Mitochondrial Membrane Protein Complex (GO:0098800)	GO:CC	0.0284086	1.54655	7	Uqcrq,Ndufs6,Ndufa1,Usmg5,Romo1,Ndufa13,Uqcrb

## Sheet: down-DEX genes
Supplementary table S2. Gene Ontology (GO) Analysis of down-DEX genes (315 genes).
Term	Source	P-value	-log10(P-value)	Count	Genes
Positive Regulation Of Lipid Metabolic Process (GO:0045834)	GO:BP	0.000156733	3.80484	14	Dgkz,Akt2,Epha8,Fgf1,Fgfr3,Cyr61,Prkcd,Ptk2b,Srebf1,Slc27a1,Irs2,Angptl4,Pnpla2,Ccdc3
Cellular Lipid Metabolic Process (GO:0044255)	GO:BP	0.000311555	3.50646	35	Dgkz,Abhd4,Cyp4f15,Akt2,Epha8,Fgfr3,Gpd1,Hmgcs2,Cyr61,Inpp5j,Prkcd,Plcg1,Ptgds,Ptk2b,Srebf1,Pm20d1,Etnk2,Acer2,Pla2g3,Aloxe3,Pnpla7,Erlin2,Slc27a1,Pdk4,Ip6k1,Agmo,Irs2,Elovl2,Ivd,Cyp4f14,Inpp5e,Lpin3,Pnpla2,Abhd15,Ehhadh
Carboxylic Acid Catabolic Process (GO:0046395)	GO:BP	0.00126116	2.89923	15	Aldh6a1,Cyp4f15,Aldh1l1,Akt2,Bcat1,Cbs,Aldh4a1,Abat,Irs2,Ivd,Cyp4f14,Lpin3,Ddo,Ehhadh,Adhfe1
Organic Acid Catabolic Process (GO:0016054)	GO:BP	0.00126116	2.89923	15	Aldh6a1,Cyp4f15,Aldh1l1,Akt2,Bcat1,Cbs,Aldh4a1,Abat,Irs2,Ivd,Cyp4f14,Lpin3,Ddo,Ehhadh,Adhfe1
Regulation Of Lipid Metabolic Process (GO:0019216)	GO:BP	0.00153038	2.8152	19	Dgkz,Akt2,Bmp5,Egr1,Epha8,Fgf1,Fgfr3,Cyr61,Prkcd,Ptk2b,Srebf1,Erlin2,Slc27a1,Pdk4,Irs2,Dkk3,Angptl4,Pnpla2,Ccdc3
Reactive Oxygen Species Metabolic Process (GO:0072593)	GO:BP	0.00301264	2.52105	16	Akt2,Cbs,Cdkn1a,Dnm2,Epor,Ctgf,Gpx3,Cyr61,Nqo1,Prkcd,Ptk2b,Xdh,Fbln5,Pdk4,Foxo1,Pink1
Organic Hydroxy Compound Metabolic Process (GO:1901615)	GO:BP	0.00334504	2.4756	22	Abhd4,Cyp4f15,Slco4a1,Maob,Bmp5,Ddc,Fgf1,Gpd1,Hmgcs2,Inpp5j,Pde1b,Plcg1,Ptk2b,Srebf1,Itpk1,Acer2,Erlin2,Abat,Ip6k1,Dkk3,Cyp4f14,Inpp5e
Response To Inorganic Substance (GO:0010035)	GO:BP	0.00497844	2.30291	24	Maob,Camk2b,Cp,Dnm2,Epor,Nqo1,Nptx1,Prkcd,Ptk2b,Dusp1,Ucp2,Xdh,Ahcyl1,Slc6a1,Fbln5,Abat,Rasa4,Syt6,Txnip,Net1,Foxo1,Pink1,Pdgfd,Slc41a1
Small Molecule Catabolic Process (GO:0044282)	GO:BP	0.00994278	2.00249	17	Aldh6a1,Cyp4f15,Aldh1l1,Akt2,Bcat1,Cbs,Inpp5j,Aldh4a1,Abat,Irs2,Ivd,Cyp4f14,Inpp5e,Lpin3,Ddo,Ehhadh,Adhfe1
Regulation Of Erk1 And Erk2 Cascade (GO:0070372)	GO:BP	0.0232321	1.63391	16	Epor,F2r,Fgfr3,Ctgf,Gas6,Hmgb1,Cyr61,Ptk2b,Dusp1,Cx3cl1,Ndrg2,Tnip1,Mturn,Pdgfd,Fam83d,Wnk2
Positive Regulation Of Cell Death (GO:0010942)	GO:BP	0.0293816	1.53192	25	Camk2b,Cdkn1a,Col18a1,Egr1,F2r,Ctgf,Cyr61,Nqo1,Prkcd,Plcg1,Dusp1,Rxra,Ppp1r13b,Ucp2,Xdh,Acer2,Zfp346,Fbxo18,Atp2a3,Txnip,Net1,Foxo1,Ing5,Nacc2,Pink1
Cellular Lipid Catabolic Process (GO:0044242)	GO:BP	0.0419337	1.37744	12	Cyp4f15,Akt2,Prkcd,Plcg1,Acer2,Pnpla7,Irs2,Ivd,Cyp4f14,Lpin3,Pnpla2,Ehhadh
Erk1 And Erk2 Cascade (GO:0070371)	GO:BP	0.0445676	1.35098	16	Epor,F2r,Fgfr3,Ctgf,Gas6,Hmgb1,Cyr61,Ptk2b,Dusp1,Cx3cl1,Ndrg2,Tnip1,Mturn,Pdgfd,Fam83d,Wnk2
Perinuclear Region Of Cytoplasm (GO:0048471)	GO:CC	0.0154122	1.81214	25	Bub1b,Cdkn1a,Dnm2,Ctgf,Heph,Mobp,Ntrk2,Pde9a,Prkcd,Ptgds,Ptk2b,Cabp7,Upf1,Cx3cl1,Ppp1r13b,Ppp1r16b,Ndrg2,Olfm4,Rhpn2,Tollip,Syt6,Pex5l,Ankrd13a,Pink1,Mtmr14
Glutamatergic Synapse (GO:0098978)	GO:CC	0.0264553	1.57749	18	Dgkz,Grm3,Abr,Camk2b,Dnm1,Dnm2,Drp2,Nptx1,Ntrk2,Plcg1,Ppp1r1b,Ptk2b,Camkv,Gabbr2,Homer3,Ndrg2,Syt6,Prrt2
Protein Kinase Binding (GO:0019901)	GO:MF	0.0305562	1.5149	24	Akt2,Ap1b1,Camk2b,Cdkn1a,Cry2,Dnm1,Dnm2,Gas6,Gstm1,Ntrk2,Prkcd,Plcg1,Ptk2b,Dusp1,Srebf1,Tns2,Mapk4,Zfp36,Mical2,Irs2,Atg13,Tnip1,Pink1,Fam83d
